# Supplementary material for: De novo characterization of the gene-rich transcriptomes of two color-polymorphic spiders, Theridion grallator and T. californicum (Araneae: Theridiidae), with special reference to pigment genes
Source: BMC Genomics. 2013 Dec 8;14:862. doi: 10.1186/1471-2164-14-862 (PMC3878950; doi:10.1186/1471-2164-14-862)
Supplement: Additional file 2 — Theridion grallator transcriptome. [file 1471-2164-14-862-S2.zip]

Archive with 1 entries (1 files):
- 4508500928736250_add2.gz
